# Supplementary material for: Exploring the Role of Bifenthrin in Recurrent Implantation Failure and Pregnancy Loss Through Network Toxicology and Molecular Docking
Source: Toxics. 2025 May 29;13(6):454. doi: 10.3390/toxics13060454 (PMC12196838; doi:10.3390/toxics13060454)
Supplement: Supplementary file 1 [file toxics-13-00454-s001.zip]

Archive with 1 entries (1 files):
- toxics-3607678-supplementary.pdf
